# Supplementary material for: Fecal microbiome composition and diversity of cryopreserved canine stool at different duration and storage conditions
Source: PLoS One. 2024 Feb 7;19(2):e0294730. doi: 10.1371/journal.pone.0294730 (PMC10849402; doi:10.1371/journal.pone.0294730)
Supplement: S1 Table — Tukey’s tests were used to detect statistically significant differences in beta dispersion between pairs of individual dogs. (CSV) [file pone.0294730.s001.csv]

Group 1	Group 2	diff	lwr	upr	p.adj
Dog_14	Dog_20	0.183982493	0.091688096	0.27627689	4.55E-09
Dog_13	Dog_20	0.086006229	-0.006288168	0.178300626	0.101562633
Dog_9	Dog_20	-0.022664045	-0.114958442	0.069630352	0.999996893
Dog_19	Dog_20	0.022137674	-0.070156723	0.114432071	0.999997878
Dog_3	Dog_20	0.176208139	0.083913742	0.268502536	2.39E-08
Dog_2	Dog_20	0.090278813	-0.002015584	0.182573211	0.063296103
Dog_6	Dog_20	0.155407896	0.063113499	0.247702293	1.67E-06
Dog_8	Dog_20	0.124571168	0.03227677	0.216865565	0.00046508
Dog_1	Dog_20	-0.003556308	-0.095850705	0.08873809	1
Dog_12	Dog_20	0.063652057	-0.02864234	0.155946455	0.596455444
Dog_7	Dog_20	0.089591627	-0.00270277	0.181886024	0.06846965
Dog_15	Dog_20	0.098129817	0.005835419	0.190424214	0.024202947
Dog_5	Dog_20	0.232812712	0.140518315	0.32510711	2.64E-13
Dog_16	Dog_20	0.075944245	-0.016350152	0.168238642	0.263647684
Dog_10	Dog_20	0.126105365	0.033810968	0.218399762	0.000359545
Dog_18	Dog_20	0.098042095	0.005747698	0.190336492	0.024479405
Dog_17	Dog_20	0.134677779	0.042383382	0.226972176	8.14E-05
Dog_11	Dog_20	0.133481496	0.041187099	0.225775894	0.000100601
Dog_4	Dog_20	0.135029955	0.042735558	0.227324352	7.64E-05
Dog_13	Dog_14	-0.097976264	-0.190270661	-0.005681867	0.024688732
Dog_9	Dog_14	-0.206646538	-0.298940935	-0.11435214	3.01E-11
Dog_19	Dog_14	-0.161844819	-0.254139216	-0.069550422	4.64E-07
Dog_3	Dog_14	-0.007774354	-0.100068751	0.084520044	1
Dog_2	Dog_14	-0.093703679	-0.185998077	-0.001409282	0.042204157
Dog_6	Dog_14	-0.028574597	-0.120868994	0.063719801	0.999888227
Dog_8	Dog_14	-0.059411325	-0.151705722	0.032883072	0.717646995
Dog_1	Dog_14	-0.1875388	-0.279833198	-0.095244403	2.11E-09
Dog_12	Dog_14	-0.120330435	-0.212624833	-0.028036038	0.000933824
Dog_7	Dog_14	-0.094390866	-0.186685263	-0.002096469	0.038803734
Dog_15	Dog_14	-0.085852676	-0.178147073	0.006441721	0.103230073
Dog_5	Dog_14	0.04883022	-0.043464178	0.141124617	0.931261947
Dog_16	Dog_14	-0.108038248	-0.200332645	-0.015743851	0.006187243
Dog_10	Dog_14	-0.057877128	-0.150171525	0.03441727	0.758077747
Dog_18	Dog_14	-0.085940398	-0.178234795	0.006354	0.102274809
Dog_17	Dog_14	-0.049304714	-0.141599111	0.042989683	0.925299186
Dog_11	Dog_14	-0.050500997	-0.142795394	0.041793401	0.908730894
Dog_4	Dog_14	-0.048952538	-0.141246935	0.043341859	0.929757375
Dog_9	Dog_13	-0.108670274	-0.200964671	-0.016375877	0.005642563
Dog_19	Dog_13	-0.063868555	-0.156162952	0.028425842	0.590057589
Dog_3	Dog_13	0.09020191	-0.002092487	0.182496308	0.063858065
Dog_2	Dog_13	0.004272585	-0.088021813	0.096566982	1
Dog_6	Dog_13	0.069401667	-0.02289273	0.161696065	0.428478483
Dog_8	Dog_13	0.038564939	-0.053729459	0.130859336	0.993930175
Dog_1	Dog_13	-0.089562536	-0.181856934	0.002731861	0.068696325
Dog_12	Dog_13	-0.022354171	-0.114648569	0.069940226	0.999997514
Dog_7	Dog_13	0.003585398	-0.088708999	0.095879795	1
Dog_15	Dog_13	0.012123588	-0.080170809	0.104417985	1
Dog_5	Dog_13	0.146806483	0.054512086	0.239100881	8.77E-06
Dog_16	Dog_13	-0.010061984	-0.102356381	0.082232413	1
Dog_10	Dog_13	0.040099136	-0.052195261	0.132393534	0.990475272
Dog_18	Dog_13	0.012035866	-0.080258531	0.104330264	1
Dog_17	Dog_13	0.04867155	-0.043622847	0.140965947	0.933180237
Dog_11	Dog_13	0.047475267	-0.04481913	0.139769665	0.94645435
Dog_4	Dog_13	0.049023726	-0.043270671	0.141318123	0.928871354
Dog_19	Dog_9	0.044801719	-0.047492678	0.137096116	0.969098438
Dog_3	Dog_9	0.198872184	0.106577787	0.291166581	1.73E-10
Dog_2	Dog_9	0.112942858	0.020648461	0.205237255	0.002981472
Dog_6	Dog_9	0.178071941	0.085777544	0.270366338	1.61E-08
Dog_8	Dog_9	0.147235212	0.054940815	0.23952961	8.09E-06
Dog_1	Dog_9	0.019107737	-0.07318666	0.111402135	0.999999816
Dog_12	Dog_9	0.086316102	-0.005978295	0.1786105	0.09826419
Dog_7	Dog_9	0.112255672	0.019961275	0.204550069	0.003309312
Dog_15	Dog_9	0.120793861	0.028499464	0.213088259	0.000866239
Dog_5	Dog_9	0.255476757	0.16318236	0.347771154	1.89E-13
Dog_16	Dog_9	0.09860829	0.006313893	0.190902687	0.02274375
Dog_10	Dog_9	0.14876941	0.056475013	0.241063807	6.04E-06
Dog_18	Dog_9	0.12070614	0.028411743	0.213000537	0.000878663
Dog_17	Dog_9	0.157341824	0.065047427	0.249636221	1.14E-06
Dog_11	Dog_9	0.156145541	0.063851144	0.248439938	1.44E-06
Dog_4	Dog_9	0.157694	0.065399603	0.249988397	1.06E-06
Dog_3	Dog_19	0.154070465	0.061776068	0.246364862	2.17E-06
Dog_2	Dog_19	0.068141139	-0.024153258	0.160435537	0.464334842
Dog_6	Dog_19	0.133270222	0.040975825	0.225564619	0.000104423
Dog_8	Dog_19	0.102433494	0.010139096	0.194727891	0.013644072
Dog_1	Dog_19	-0.025693982	-0.117988379	0.066600416	0.99997743
Dog_12	Dog_19	0.041514383	-0.050780014	0.133808781	0.986001506
Dog_7	Dog_19	0.067453953	-0.024840444	0.15974835	0.484236425
Dog_15	Dog_19	0.075992143	-0.016302255	0.16828654	0.262604141
Dog_5	Dog_19	0.210675038	0.118380641	0.302969436	1.21E-11
Dog_16	Dog_19	0.053806571	-0.038487826	0.146100968	0.851241666
Dog_10	Dog_19	0.103967691	0.011673294	0.196262088	0.011041546
Dog_18	Dog_19	0.075904421	-0.016389976	0.168198818	0.264517316
Dog_17	Dog_19	0.112540105	0.020245708	0.204834502	0.003169705
Dog_11	Dog_19	0.111343822	0.019049425	0.20363822	0.003796821
Dog_4	Dog_19	0.112892281	0.020597884	0.205186678	0.003004519
Dog_2	Dog_3	-0.085929326	-0.178223723	0.006365071	0.102394981
Dog_6	Dog_3	-0.020800243	-0.11309464	0.071494154	0.999999238
Dog_8	Dog_3	-0.051636972	-0.143931369	0.040657425	0.890920155
Dog_1	Dog_3	-0.179764447	-0.272058844	-0.08747005	1.13E-08
Dog_12	Dog_3	-0.112556082	-0.204850479	-0.020261685	0.003162029
Dog_7	Dog_3	-0.086616512	-0.17891091	0.005677885	0.095150226
Dog_15	Dog_3	-0.078078323	-0.17037272	0.014216075	0.219718158
Dog_5	Dog_3	0.056604573	-0.035689824	0.14889897	0.789599166
Dog_16	Dog_3	-0.100263894	-0.192558291	-0.007969497	0.018285605
Dog_10	Dog_3	-0.050102774	-0.142397171	0.042191623	0.914493168
Dog_18	Dog_3	-0.078166044	-0.170460441	0.014128353	0.218025616
Dog_17	Dog_3	-0.04153036	-0.133824758	0.050764037	0.985942767
Dog_11	Dog_3	-0.042726643	-0.13502104	0.049567754	0.980952003
Dog_4	Dog_3	-0.041178184	-0.133472581	0.051116213	0.987192596
Dog_6	Dog_2	0.065129083	-0.027165314	0.15742348	0.552705453
Dog_8	Dog_2	0.034292354	-0.058002043	0.126586751	0.998590161
Dog_1	Dog_2	-0.093835121	-0.186129518	-0.001540724	0.041534277
Dog_12	Dog_2	-0.026626756	-0.118921153	0.065667641	0.999961047
Dog_7	Dog_2	-0.000687186	-0.092981584	0.091607211	1
Dog_15	Dog_2	0.007851003	-0.084443394	0.1001454	1
Dog_5	Dog_2	0.142533899	0.050239502	0.234828296	1.95E-05
Dog_16	Dog_2	-0.014334568	-0.106628965	0.077959829	0.999999999
Dog_10	Dog_2	0.035826552	-0.056467845	0.128120949	0.997528112
Dog_18	Dog_2	0.007763282	-0.084531115	0.100057679	1
Dog_17	Dog_2	0.044398966	-0.047895432	0.136693363	0.971752878
Dog_11	Dog_2	0.043202683	-0.049091714	0.13549708	0.978615324
Dog_4	Dog_2	0.044751142	-0.047543256	0.137045539	0.969441809
Dog_8	Dog_6	-0.030836729	-0.123131126	0.061457669	0.999666134
Dog_1	Dog_6	-0.158964204	-0.251258601	-0.066669807	8.26E-07
Dog_12	Dog_6	-0.091755839	-0.184050236	0.000538558	0.053292744
Dog_7	Dog_6	-0.065816269	-0.158110667	0.026478128	0.532351093
Dog_15	Dog_6	-0.05727808	-0.149572477	0.035016318	0.773162783
Dog_5	Dog_6	0.077404816	-0.014889581	0.169699213	0.233011894
Dog_16	Dog_6	-0.079463651	-0.171758048	0.012830746	0.19403539
Dog_10	Dog_6	-0.029302531	-0.121596928	0.062991866	0.999838745
Dog_18	Dog_6	-0.057365801	-0.149660198	0.034928596	0.770980511
Dog_17	Dog_6	-0.020730117	-0.113024515	0.07156428	0.999999279
Dog_11	Dog_6	-0.0219264	-0.114220797	0.070367997	0.999998185
Dog_4	Dog_6	-0.020377941	-0.112672338	0.071916456	0.999999458
Dog_1	Dog_8	-0.128127475	-0.220421872	-0.035833078	0.000255074
Dog_12	Dog_8	-0.06091911	-0.153213507	0.031375287	0.675804517
Dog_7	Dog_8	-0.034979541	-0.127273938	0.057314857	0.998177012
Dog_15	Dog_8	-0.026441351	-0.118735748	0.065853046	0.999964974
Dog_5	Dog_8	0.108241545	0.015947148	0.200535942	0.006006919
Dog_16	Dog_8	-0.048626922	-0.14092132	0.043667475	0.933713008
Dog_10	Dog_8	0.001534198	-0.0907602	0.093828595	1
Dog_18	Dog_8	-0.026529072	-0.11882347	0.065765325	0.999963163
Dog_17	Dog_8	0.010106611	-0.082187786	0.102401009	1
Dog_11	Dog_8	0.008910329	-0.083384068	0.101204726	1
Dog_4	Dog_8	0.010458787	-0.08183561	0.102753185	1
Dog_12	Dog_1	0.067208365	-0.025086032	0.159502762	0.491398004
Dog_7	Dog_1	0.093147934	0.000853537	0.185442332	0.045141839
Dog_15	Dog_1	0.101686124	0.009391727	0.193980521	0.015105191
Dog_5	Dog_1	0.23636902	0.144074623	0.328663417	2.22E-13
Dog_16	Dog_1	0.079500553	-0.012793845	0.17179495	0.193381741
Dog_10	Dog_1	0.129661673	0.037367276	0.22195607	0.000195994
Dog_18	Dog_1	0.101598403	0.009304006	0.1938928	0.015285732
Dog_17	Dog_1	0.138234087	0.045939689	0.230528484	4.30E-05
Dog_11	Dog_1	0.137037804	0.044743407	0.229332201	5.33E-05
Dog_4	Dog_1	0.138586263	0.046291865	0.23088066	4.03E-05
Dog_7	Dog_12	0.025939569	-0.066354828	0.118233967	0.999973871
Dog_15	Dog_12	0.034477759	-0.057816638	0.126772156	0.998487574
Dog_5	Dog_12	0.169160655	0.076866258	0.261455052	1.04E-07
Dog_16	Dog_12	0.012292188	-0.08000221	0.104586585	1
Dog_10	Dog_12	0.062453308	-0.029841089	0.154747705	0.631657945
Dog_18	Dog_12	0.034390038	-0.057904359	0.126684435	0.998536888
Dog_17	Dog_12	0.071025722	-0.021268676	0.163320119	0.38386995
Dog_11	Dog_12	0.069829439	-0.022464958	0.162123836	0.41653835
Dog_4	Dog_12	0.071377898	-0.0209165	0.163672295	0.37447444
Dog_15	Dog_7	0.00853819	-0.083756208	0.100832587	1
Dog_5	Dog_7	0.143221085	0.050926688	0.235515483	1.72E-05
Dog_16	Dog_7	-0.013647382	-0.105941779	0.078647015	0.999999999
Dog_10	Dog_7	0.036513738	-0.055780659	0.128808136	0.996865539
Dog_18	Dog_7	0.008450468	-0.083843929	0.100744866	1
Dog_17	Dog_7	0.045086152	-0.047208245	0.137380549	0.967112562
Dog_11	Dog_7	0.043889869	-0.048404528	0.136184267	0.97485421
Dog_4	Dog_7	0.045438328	-0.046856069	0.137732725	0.96452189
Dog_5	Dog_15	0.134682896	0.042388499	0.226977293	8.13E-05
Dog_16	Dog_15	-0.022185572	-0.114479969	0.070108826	0.999997802
Dog_10	Dog_15	0.027975549	-0.064318849	0.120269946	0.999918224
Dog_18	Dog_15	-8.77E-05	-0.092382119	0.092206676	1
Dog_17	Dog_15	0.036547962	-0.055746435	0.12884236	0.99682894
Dog_11	Dog_15	0.03535168	-0.056942717	0.127646077	0.99791264
Dog_4	Dog_15	0.036900138	-0.055394259	0.129194536	0.996430791
Dog_16	Dog_5	-0.156868467	-0.249162864	-0.06457407	1.25E-06
Dog_10	Dog_5	-0.106707347	-0.199001744	-0.01441295	0.007497819
Dog_18	Dog_5	-0.134770617	-0.227065014	-0.04247622	8.01E-05
Dog_17	Dog_5	-0.098134933	-0.190429331	-0.005840536	0.024186908
Dog_11	Dog_5	-0.099331216	-0.191625613	-0.007036819	0.020688812
Dog_4	Dog_5	-0.097782757	-0.190077155	-0.00548836	0.025313353
Dog_10	Dog_16	0.05016112	-0.042133277	0.142455517	0.913664412
Dog_18	Dog_16	0.02209785	-0.070196547	0.114392247	0.999997939
Dog_17	Dog_16	0.058733534	-0.033560863	0.151027931	0.735807787
Dog_11	Dog_16	0.057537251	-0.034757146	0.149831648	0.766688517
Dog_4	Dog_16	0.05908571	-0.033208687	0.151380107	0.726427222
Dog_18	Dog_10	-0.02806327	-0.120357667	0.064231127	0.999914341
Dog_17	Dog_10	0.008572414	-0.083721983	0.100866811	1
Dog_11	Dog_10	0.007376131	-0.084918266	0.099670528	1
Dog_4	Dog_10	0.00892459	-0.083369807	0.101218987	1
Dog_17	Dog_18	0.036635684	-0.055658713	0.128930081	0.996733471
Dog_11	Dog_18	0.035439401	-0.056854996	0.127733798	0.997845742
Dog_4	Dog_18	0.03698786	-0.055306537	0.129282257	0.996325293
Dog_11	Dog_17	-0.001196283	-0.09349068	0.091098115	1
Dog_4	Dog_17	0.000352176	-0.091942221	0.092646573	1
Dog_4	Dog_11	0.001548459	-0.090745939	0.093842856	1
